# Supplementary material for: Effect of Viral Strain and Host Age on Clinical Disease and Viral Replication in Immunocompetent Mouse Models of Chikungunya Encephalomyelitis
Source: Viruses. 2023 Apr 26;15(5):1057. doi: 10.3390/v15051057 (PMC10220978; doi:10.3390/v15051057)
Supplement: Supplementary file 1 [file viruses-15-01057-s001.zip]

Archive with 1 entries (1 files):
- viruses-2322997-supplementary.pdf
